# Supplementary material for: Expanding the Use of Dynamic Electrostatic Repulsion Reversed-Phase Chromatography: An Effective Elution Mode for Peptides Control and Analysis
Source: Molecules. 2021 Jul 19;26(14):4348. doi: 10.3390/molecules26144348 (PMC8303375; doi:10.3390/molecules26144348)
Supplement: Supplementary file 1 [file molecules-26-04348-s001.zip]

Archive with 1 entries (1 files):
- molecules-1289781-supplementary.pdf
